# Supplementary material for: Structural Elucidation and Antiviral Properties of Pannosides from the Halophyte Aster tripolium L
Source: Mar Drugs. 2024 Nov 21;22(12):524. doi: 10.3390/md22120524 (PMC11677766; doi:10.3390/md22120524)
Supplement: Supplementary file 1 [file marinedrugs-22-00524-s001.zip]

Archive with 1 entries (1 files):
- marinedrugs-3298221-supplementary.pdf
